# Supplementary material for: Vaccination of mice with Trichinella spiralis serine proteinase enhanced gut epithelial barrier and elicited a high protective immunity
Source: PLoS Negl Trop Dis. 2026 Mar 24;20(3):e0014161. doi: 10.1371/journal.pntd.0014161 (PMC13035238; doi:10.1371/journal.pntd.0014161)
Supplement: S1 Table — (XLSX) [file pntd.0014161.s001.xlsx]

## Sheet: Figure 1B
Anti-rTsSPc IgG titers（OD value）
	1：105										1：106
rTsSPc	0.8165	1.83	1.492	0.331	1.6655	0.5755	0.2685	0.394	0.9835	0.2855	0.096	0.237	0.2115	0.1315	0.2455	0.1525	0.097	0.214	0.095	0.241
ISA201	0.0655	0.071	0.069	0.098	0.0645	0.0645	0.06	0.075	0.0635	0.0675	0.0695	0.0675	0.0585	0.0585	0.0605	0.06	0.0565	0.0575	0.058	0.06
PBS	0.0715	0.0795	0.0755	0.1045	0.072	0.0755	0.0735	0.0725	0.073	0.077	0.064	0.0665	0.064	0.0635	0.0605	0.0625	0.0595	0.0665	0.0655	0.0725

## Sheet: Figure 1C
OD values at 492 nm（IgG）
Weeks post-immunization	rTsSPc										ISA201										PBS
0	0.1385	0.141	0.1385	0.134	0.1245	0.1315	0.1355	0.104	0.1035	0.102	0.147	0.1395	0.137	0.157	0.1595	0.157	0.1655	0.20065	0.194	0.1975	0.142	0.1255	0.1305	0.1115	0.116	0.1115	0.1115	0.1785	0.1815	0.181
2	1.2145	0.6085	0.6745	0.419	0.389	0.533	0.8025	1.0955	0.522	0.786	0.148	0.1425	0.1375	0.1605	0.1615	0.1585	0.165	0.204	0.196	0.2145	0.143	0.127	0.1315	0.113	0.1175	0.1125	0.1125	0.1805	0.1835	0.1825
4	2.5945	2.5035	2.448	2.6205	2.408	2.374	2.6035	2.384	2.3305	2.5605	0.1335	0.137	0.132	0.137	0.1465	0.1375	0.1305	0.128	0.1245	0.1145	0.127	0.112	0.112	0.115	0.115	0.11	0.113	0.1125	0.1105	0.112
6	3.4685	2.764	2.975	2.3975	2.4485	2.48825	2.8075	3.107	2.797	2.534	0.149	0.1435	0.1385	0.163	0.163	0.159	0.166	0.2055	0.1995	0.223	0.145	0.1295	0.1305	0.1135	0.118	0.1125	0.114	0.1825	0.1855	0.1845
7	3.719	3.4075	3.777	2.9485	3.7705	3.7345	3.0285	2.7935	2.8765	2.5965	0.359	0.3485	0.3805	0.3215	0.3205	0.233	0.2565	0.3185	0.3225	0.348	0.36	0.3375	0.344	0.32	0.31	0.3525	0.253	0.2975	0.3105	0.3315
9	3.5795	3.5325	2.7745	3.674	2.6875	3.0575	3.646	3.063	3.5965	3.528	1.3765	0.777	0.9555	0.5645	1.32	1.148	1.146	1.1	0.546	0.571	0.842	1.304	0.8215	0.6485	1.382	1.032	1.282	0.99	0.5725	1.165
11	3.2315	3.595	3.513	3.7885	3.7885	2.984	3.692	3.7355	3.752	3.431	1.3005	1.891	1.472	1.539	1.4185	1.3995	1.386	2.031	1.42	1.4395	1.183	1.4345	1.3405	1.345	1.5025	1.517	1.4545	1.443	1.3655	1.373
OD values at 492 nm（IgG1）
Weeks post-immunization	rTsSPc										ISA201										PBS
0	0.1235	0.1205	0.1225	0.1175	0.114	0.1175	0.122	0.124	0.1125	0.1085	0.1215	0.126	0.122	0.1255	0.122	0.116	0.1195	0.1075	0.1135	0.1145	0.1235	0.129	0.1205	0.124	0.1255	0.108	0.1335	0.1235	0.111	0.1095
2	0.417	0.402	0.399	0.4105	0.4025	0.402	0.4225	0.4225	0.411	0.4095	0.1015	0.0935	0.0865	0.0875	0.092	0.0755	0.0705	0.104	0.091	0.1005	0.084	0.0745	0.097	0.0915	0.0905	0.0955	0.0995	0.1135	0.0955	0.099
4	2.213	2.1535	2.068	1.9175	1.7215	1.898	1.225	2.026	1.237	2.485	0.186	0.09	0.174	0.077	0.183	0.2225	0.0835	0.1815	0.053	0.0775	0.196	0.115	0.1875	0.08	0.105	0.182	0.205	0.172	0.0485	0.0735
6	2.4645	2.34	2.4225	2.404	2.3395	2.336	2.2935	2.3095	2.232	2.299	0.1625	0.1535	0.147	0.1485	0.09	0.121	0.1155	0.1725	0.176	0.2325	0.1485	0.1535	0.147	0.1505	0.0745	0.108	0.0935	0.118	0.1075	0.129
7	2.667	2.548	2.6425	2.611	2.551	2.573	2.558	2.543	2.4755	2.43	0.26	0.31	0.3065	0.3075	0.2395	0.2735	0.2605	0.367	0.381	0.435	0.238	0.306	0.2965	0.297	0.206	0.2555	0.2365	0.2975	0.3105	0.326
9	2.4285	2.2635	2.7875	2.8025	2.2855	2.931	2.713	2.474	2.635	2.6045	0.8035	0.608	0.525	0.5505	0.5375	0.3665	0.471	0.563	0.7705	0.69	0.584	0.4715	0.6095	0.4565	0.4375	0.6275	0.6625	0.6365	0.652	0.5975
11	2.2475	2.5215	3.021	2.4645	2.3915	3.381	3.12	2.684	3.0445	2.5525	1.4215	0.8675	0.855	0.8285	0.877	0.912	0.8315	0.853	0.869	0.8425	1.254	0.678	0.8645	0.6565	0.958	0.78	1.044	0.7585	0.529	0.5885
OD values at 492 nm（IgG2a）
Weeks post-immunization	rTsSPc										ISA201										PBS
0	0.0945	0.099	0.096	0.1045	0.097	0.093	0.093	0.092	0.087	0.089	0.093	0.0985	0.0975	0.0935	0.098	0.093	0.0905	0.087	0.086	0.088	0.0925	0.094	0.0915	0.091	0.09	0.0905	0.088	0.0855	0.085	0.0845
2	0.161	0.16	0.1605	0.159	0.158	0.16	0.156	0.156	0.1495	0.153	0.0875	0.089	0.089	0.0905	0.088	0.088	0.0875	0.087	0.0953	0.0965	0.0945	0.09	0.089	0.091	0.0915	0.089	0.09	0.0885	0.089	0.0875
4	0.341	0.579	0.5135	0.538	0.609	0.4255	0.944	0.394	0.556	0.5755	0.123	0.1235	0.123	0.124	0.12	0.1185	0.1205	0.1195	0.1235	0.124	0.1245	0.123	0.1245	0.122	0.1215	0.119	0.1215	0.1205	0.1165	0.1205
6	0.779	0.517	0.632	0.8205	0.5115	0.775	0.933	0.9165	0.4535	0.764	0.08	0.0675	0.0665	0.0975	0.088	0.0715	0.0695	0.0735	0.0705	0.0735	0.0705	0.0735	0.0775	0.0855	0.0885	0.0815	0.068	0.076	0.075	0.078
7	0.8085	1.0945	1.0755	1.0615	1.034	1.015	1.026	1.032	1.041	1.375	0.2575	0.295	0.2845	0.31	0.2745	0.206	0.178	0.113	0.1415	0.1665	0.34	0.2695	0.3535	0.224	0.3	0.252	0.284	0.229	0.1715	0.1845
9	1.76	1.7245	1.813	1.7355	1.729	1.708	1.711	1.773	1.6885	1.638	0.3915	0.4065	0.4285	0.3875	0.436	0.403	0.388	0.41	0.412	0.393	0.4085	0.378	0.4005	0.405	0.4625	0.452	0.4065	0.434	0.2725	0.257
11	1.762	1.7295	1.8175	1.742	1.736	1.711	1.723	1.7825	1.694	1.646	0.7015	0.7245	0.65155	0.5815	0.8425	0.5845	0.5565	0.543	0.638	0.5485	0.5095	0.58	0.6015	0.5535	0.726	0.6945	0.7505	0.5745	0.5325	0.509
OD values at 492 nm（IgA）
Weeks post-immunization	rTsSPc										ISA201										PBS
0	0.103	0.1055	0.1015	0.0995	0.1	0.103	0.1	0.1085	0.1025	0.104	0.105	0.1095	0.1	0.104	0.1025	0.1055	0.1035	0.101	0.099	0.1	0.1045	0.1075	0.1105	0.1035	0.1025	0.106	0.101	0.105	0.102	0.104
2	0.2035	0.208	0.1965	0.198	0.203	0.1955	0.1995	0.2025	0.1975	0.198	0.099	0.093	0.0905	0.0945	0.0895	0.091	0.0915	0.0925	0.093	0.0935	0.0995	0.0915	0.096	0.09	0.0945	0.094	0.0945	0.0925	0.1125	0.093
4	0.489	0.483	0.632	0.6245	0.4575	0.4845	0.4815	0.4835	0.4175	0.57	0.1235	0.111	0.111	0.1185	0.133	0.1085	0.1595	0.1245	0.1085	0.1315	0.116	0.1055	0.1055	0.1035	0.128	0.108	0.1135	0.117	0.099	0.1005
6	0.7025	0.5955	0.534	0.3995	0.5295	0.6085	0.6645	0.4925	0.695	0.3585	0.188	0.094	0.084	0.087	0.0985	0.113	0.0995	0.1115	0.1005	0.103	0.092	0.097	0.0835	0.093	0.1185	0.1075	0.0905	0.113	0.1195	0.113
7	1.1885	1.129	1.0705	0.848	1.0955	0.9165	1.03	1.009	1.09	1.273	0.377	0.369	0.2845	0.2955	0.3175	0.247	0.203	0.199	0.269	0.2635	0.442	0.339	0.306	0.3565	0.3975	0.2935	0.2985	0.3005	0.2365	0.3575
9	1.1065	1.1455	1.172	1.1495	1.2295	1.147	1.616	1.4625	1.5595	1.4725	0.6885	0.5235	0.359	0.514	0.571	0.5825	0.7055	0.598	0.3985	0.3685	0.707	0.5295	0.5485	0.5155	0.439	0.5565	0.444	0.4655	0.5185	0.618
11	1.1555	1.474	1.3815	1.36	1.4805	1.498	1.4345	1.4255	0.701	1.358	0.5725	0.63	0.678	0.7455	0.46	0.69	0.4825	0.553	0.6515	0.9215	0.478	0.4925	0.502	0.483	0.6525	0.6795	0.5155	0.6285	0.6785	0.67

## Sheet: Figure 1D
	OD value at 492 nm（Total sIgA）
	Weeks post-immunization	rTsSPc					ISA201					PBS
	0	0.286	0.283	0.269	0.3335	0.2855	0.2475	0.2595	0.2625	0.2625	0.2425	0.2455	0.2505	0.258	0.2635	0.2565
	6	1.3855	1.0135	1.0675	1.0515	0.772	0.184	0.25	0.3315	0.295	0.3475	0.2745	0.2165	0.2125	0.224	0.251
	7	1.3665	1.1805	1.4495	1.413	1.4735	0.7335	0.7935	0.763	0.5885	0.5005	0.649	0.6215	0.632	0.4895	0.471
	11	1.491	1.5475	1.485	1.571	1.4	0.56	0.7495	0.8955	0.5445	0.795	0.544	0.693	0.6765	0.773	0.5925
	OD value at 492 nm（Specific sIgA）
	Weeks post-immunization	rTsSPc					ISA201					PBS
	0	0.182	0.176	0.1835	0.1985	0.1825	0.178	0.184	0.1815	0.179	0.1755	0.1915	0.1955	0.195	0.2	0.186
	6	0.6105	0.642	0.437	0.527	0.372	0.1245	0.1555	0.152	0.152	0.2135	0.143	0.1475	0.1345	0.136	0.145
	7	0.6285	0.4275	0.6935	0.72	0.5815	0.322	0.262	0.247	0.2465	0.17	0.228	0.2375	0.208	0.1885	0.166
	11	0.709	0.774	0.7155	0.706	0.627	0.391	0.385	0.4035	0.403	0.441	0.3875	0.383	0.389	0.377	0.3485

## Sheet: Figure 2
IFN-γ (pg/ml)	Weeks post-immunization	rTsSPc group					ISA201 group					PBS group
spleen	0	61.6341	63.2757	63.7498	66.8867	61.4019	56.2166	59.1106	56.4358	57.763	57.763	59.5643	57.5404	62.3342	58.8846	57.3183
	6	118.354	117.673	113.921	115.627	113.921	72.1542	66.563	66.9129	63.4109	75.6406	64.8125	55.3328	56.3883	62.0084	67.6125
	7	183.557	181.952	179.903	188.496	182.682	107.416	80.2214	77.8886	79.389	80.2214	87.6782	85.6959	82.05	82.8799	72.7015
	11	194.834	197.552	192.392	205.357	198.693	118.149	106.771	111.437	105.64	117.193	111.437	112.88	111.918	108.866	95.3991
MLN	0	60.4786	60.4786	56.6556	56.6556	54.2691	55.3454	61.6341	60.9391	57.5404	55.129	58.8846	57.9862	63.9877	59.1106	57.0968
	6	129.899	127.528	132.267	114.263	118.695	56.3883	63.7614	56.74	58.4977	52.5152	71.107	72.8519	79.4684	62.7098	70.7579
	7	181.806	177.407	176.524	183.703	182.828	101.591	75.2152	75.0478	78.5558	92.9424	89.162	94.581	84.5375	63.0858	77.8886
	11	203.804	199.69	197.409	205.357	208.453	108.866	100.129	103.051	107.093	123.858	100.616	113.04	109.027	105.802	108.383
PP	0	54.6979	58.4342	52.9962	57.3183	56.6556	59.3372	69.6158	61.1702	58.6591	61.6341	63.5125	67.3778	65.1857	62.8038	63.0395
	6	132.605	131.59	135.306	118.354	122.437	71.4561	72.1542	64.4622	51.4576	56.0365	73.8981	41.5597	79.4684	68.6615	73.8981
	7	182.244	178.436	176.818	184.286	183.266	101.916	75.5498	75.3825	79.0558	93.2704	105.963	94.7446	84.8686	78.0555	78.5558
	11	207.891	203.945	199.69	207.329	209.855	113.2	105.317	106.932	109.831	125.752	103.861	110.634	112.72	110.956	109.992
IL-4 (pg/ml)	Weeks post-immunization	rTsSPc group					ISA201 group					PBS group
spleen	0	59.4937	49.5918	49.2251	59.1269	49.5918	57.2932	52.8924	51.0587	49.5918	49.2251	54.3593	55.8263	52.1589	51.0587	55.8263
	6	99.1056	94.3371	117.814	119.281	83.7001	42.2574	33.0897	40.7905	34.9232	34.1898	34.1898	34.1898	33.8231	34.1898	29.7894
	7	291.029	244.776	253.952	221.653	209.542	129.92	112.311	132.855	120.382	124.784	116.346	129.553	108.643	136.156	60.9607
	11	328.111	327.744	328.479	408.172	376.952	165.141	170.645	271.572	183.121	191.561	246.978	218.717	229.361	169.177	195.964
MLN	0	44.8244	42.2574	41.5239	41.5239	46.658	38.9569	38.9569	42.9908	36.7567	49.5918	38.9569	46.658	56.5598	51.7922	58.0267
	6	95.8043	100.94	91.4027	90.6691	104.608	44.8244	36.39	45.5578	42.6241	43.3575	42.9908	55.3328	56.3883	42.0084	57.6125
	7	222.754	170.645	266.066	223.121	232.297	109.376	120.015	99.8392	142.76	135.056	90.6691	116.713	115.613	99.1056	113.045
	11	386.501	353.081	321.502	365.934	408.539	190.46	182.02	168.076	264.965	283.319	248.08	198.533	200.368	240.739	215.414
PP	0	46.658	44.4577	42.9908	43.3575	46.2913	40.4238	40.4238	45.1911	38.2235	51.4255	41.5239	49.2251	47.7582	53.9926	59.8604
	6	96.1711	101.673	91.7695	91.4027	104.975	45.1911	37.1234	46.658	43.3575	44.091	42.9908	33.8231	37.1234	33.4564	43.3575
	7	291.396	245.877	291.396	222.387	206.239	130.653	113.778	132.855	113.412	125.517	116.713	129.553	109.01	136.523	61.3274
	11	279.648	378.054	316.729	249.181	317.096	203.304	247.345	295.067	216.148	282.952	290.662	258.724	255.788	178.35	271.572

## Sheet: Figure 3A
The mRNA was normalized to β-actin
E-cad		infection
	PBS	rTsSPc	ISA201	PBS
	0.937	0.949958	0.359947	0.34147
	1.01737	0.72016	0.372489	0.353367
	1.04901	0.769553	0.362075	0.343488
Occludin		infection
	PBS	rTsSPc	ISA201	PBS
	1.02481	0.458061	0.296082	0.301022
	0.988756	0.586967	0.426151	0.330316
	0.986889	0.529508	0.365277	0.294809
Claudin-1		infection
	PBS	rTsSPc	ISA201	PBS
	0.941213	0.942039	0.224245	0.298964
	1.06452	0.524699	0.221625	0.214967
	0.998062	0.913555	0.255304	0.175924

## Sheet: Figure 3B
The protein was normalized to β-actin
E-cad		infection
	PBS	rTsSPc	ISA201	PBS
	1.09126	0.96948	0.505749	0.558622
	1.13924	1.02838	0.547669	0.459727
	0.938138	0.987337	0.261782	0.354379
Occludin		infection
	PBS	rTsSPc	ISA201	PBS
	0.879233	0.684099	0.405634	0.412896
	0.721716	0.569811	0.440622	0.379886
	0.805633	0.715362	0.331552	0.336366
Claudin-1		infection
	PBS	rTsSPc	ISA201	PBS
	1.0707	0.86739	0.323515	0.333251
	1.25314	0.886961	0.563192	0.322757
	1.40464	1.17671	0.631916	0.759787

## Sheet: Figure 3C
The mRNA was normalized to β-actin
IL-6		infection
	PBS	rTsSPc	ISA201	PBS
	1.11562	0.585234	4.20025	3.96957
	0.987208	0.838853	1.79374	4.82868
	0.907976	0.308087	3.18927	2.90376
TNF-α		infection
	PBS	rTsSPc	ISA201	PBS
	0.829893	0.768051	2.20261	2.20651
	0.846077	0.6733	2.00709	1.94721
	1.42419	0.599575	2.74126	2.47541
IL-10		infection
	PBS	rTsSPc	ISA201	PBS
	0.928687	3.51085	2.58946	2.28601
	0.869108	4.7182	2.62242	1.51714
	1.23896	4.52057	1.88131	2.29488
TGF-β		infection
	PBS	rTsSPc	ISA201	PBS
	1.07115	5.19033	1.51105	1.79617
	0.965841	5.74886	1.8902	1.53836
	0.96659	5.14977	1.73174	1.62056

## Sheet: Figure 3D
IL-6 (pg/ml)		infection
	PBS	rTsSPc	ISA201	PBS
	25.0862	29.7873	190.555	189.727
	24.7281	23.7863	108.517	105.508
	24.932	24.932	150.971	187.458
	24.7281	29.6641	111.574	187.87
	24.5765	24.5765	180.742	176.139
TNF-α (pg/ml)		infection
	PBS	rTsSPc	ISA201	PBS
	21.9017	8.25552	261.572	252.738
	21.9017	3.70192	257.156	241.681
	21.9017	19.6289	188.399	197.304
	12.8067	10.5314	192.853	208.421
	10.5314	8.25552	325.326	265.985
IL-10 (pg/ml)		infection
	PBS	rTsSPc	ISA201	PBS
	69.3776	491.891	214.746	204.313
	72.2287	489.473	150.654	223.015
	72.2287	472.676	218.869	171.337
	69.3776	647.959	210.191	212.01
	68.3131	490.077	210.191	151.07
TGF-β (pg/ml)		infection
	PBS	rTsSPc	ISA201	PBS
	15.5087	121.892	50.7865	49.6473
	16.2328	121.286	50.7865	54.3624
	16.2328	132.358	50.7865	43.8356
	15.599	160.942	59.314	51.5881
	15.2383	121.438	51.1297	36.2045

## Sheet: Figure 4A
Pearson Correlation rTsSPc VS RACK1		infection
	PBS	rTsSPc	ISA201	PBS
	0.231229	0.329011	0.682881	0.673622
	0.266468	0.474211	0.672452	0.76886
	0.185637	0.268306	0.559839	0.760345

## Sheet: Figure 4B
The mRNA was normalized to β-actin
RACK1		infection
	PBS	rTsSPc	ISA201	PBS
	1.1114	3.49967	5.37321	5.8847
	1.21573	2.32228	6.28407	6.09327
	1.0126	2.3899	9.27363	7.04129
	1.00315	2.4232	9.39905	5.70297
	0.728596	3.18033	9.65478	7.85979

[truncated: 18 more sheets: Figure 4C, Figure 5A, Figure 5B, Figure 5C and 5D , Figure 6A, Figure 6B, Figure 6C, Figure 6D, Figure 6E, Figure 7A and 7B, Figure 8A, Figure 8B, Figure 8C, Figure 9B, Figure 9C, Figure 9D, Sheet1, Sheet2]
